# Supplementary material for: Staphylococcus aureus Cas9 is a multiple-turnover enzyme
Source: RNA. 2019 Jan;25(1):35–44. doi: 10.1261/rna.067355.118 (PMC6298560; doi:10.1261/rna.067355.118)
Supplement: Supplemental Material [file supp_067355.118_Supplemental_Data.xlsx]

## Sheet: Sheet1
DNA Oligomer	Sequence (5'-3')
T7 RNA Polymerase promoter oligo	TCGAAATTAATACGACTCACTATAG
S. aureus sgRNA template	ATCTCGCCAACAAGTTGACGAGATAAACACGGCATTTTGCCTTGTTTTAGTAGATTCTGTTTCCAGAGTACTAAAACACAGTTCGATTAACTTTCACTATAGTGAGTCGTATTAATTTCGA
S. pyogenes sgRNA EnGen oligo	TTCTAATACGACTCACTATAGTGAAA GTTAATCGAACTGTGTTTTAGAGCTAGA
DNA TGGAAT PAM oligo	GACACAGACTGTGTGTAGTGTGAAAGTTAATCGAACTGTTGGAATCTGCACGTTCAGCATAGCT
DNA1 Forward Primer	FAM-CACAATCAAATGACACAGACTGTGTGTAGT
DNA2 Forward Primer	FAM-CACAATGGAATGACACAGACTGTGTGTAGTGTGAAAG
DNA3 Forward Primer	FAM-CACAATGGAATGACACAGACTGGAATTAGTGTGAAAG
DNA1 Reverse Primer	ROX-TCAGTGTTATTGTCTCATGAGCGCTCTTGTATGCAAGCTATGCTGAACGTGCAG
DNA2 Reverse Primer	ROX-TCAGTGTTATTGTCTCATGAGCGCTCTTGATTCCAAGCTATGCTGAACGTGCAG
DNA3 Reverse Primer	ROX-TCAGTATTCCAGTGGAATGAGCGCTCTTGATTCCAAGCTATGCTGAACGTGCAG
